# Supplementary material for: Multi-site Neurogenin3 Phosphorylation Controls Pancreatic Endocrine Differentiation
Source: Dev Cell. 2017 May 8;41(3):274–286.e5. doi: 10.1016/j.devcel.2017.04.004 (PMC5425251; doi:10.1016/j.devcel.2017.04.004)
Supplement: Table S1. Genome-wide Transcriptomic Analysis of Pancreatic Organoids Expressing WT and 6S-A Ngn3 [file mmc2.xlsx]

## Sheet: 2days
List of top 200 genes upregulated 2 days after WT and 6S-A Ngn3 induction in pancreatic organoids
	rn	gene	log2FoldChange_SA	log2FoldChange_WT	padj_SA	padj_WT
1	ENSMUSG00000024029	Tff3	8.62795	8.53292	2.6931e-192	4.73209e-188
2	ENSMUSG00000044312	Neurog3	8.21799	8.17071	5.48634e-118	2.10984e-116
3	ENSMUSG00000025582	Nptx1	8.00583	7.30329	7.88652e-136	9.26651e-113
4	ENSMUSG00000019900	Rfx6	6.85182	6.39894	2.23404e-61	2.68178e-53
5	ENSMUSG00000049148	Plcxd3	6.73138	6.02841	5.55828e-72	2.32312e-57
6	ENSMUSG00000046178	Nxph1	6.58497	6.14021	2.89487e-57	1.42575e-49
7	ENSMUSG00000010505	Myt1	6.60451	6.10053	5.84896e-61	8.69216e-52
8	ENSMUSG00000006362	Cbfa2t3	6.57558	6.03276	2.04698e-102	8.11221e-86
9	ENSMUSG00000033740	St18	6.41529	5.99776	1.28281e-56	3.14075e-49
10	ENSMUSG00000021303	Gng4	6.66215	5.73679	1.82565e-59	9.17722e-44
11	ENSMUSG00000036306	Lzts1	6.36571	5.83295	1.56979e-153	3.24531e-128
12	ENSMUSG00000024846	Cst6	5.9879	5.87638	1.85471e-69	1.24859e-66
13	ENSMUSG00000039059	Hrh3	5.93616	5.92293	2.57137e-61	9.2969e-61
14	ENSMUSG00000063142	Kcnma1	6.22822	5.54176	3.70605e-52	5.89279e-41
15	ENSMUSG00000037621	Atoh8	5.89105	5.81003	5.1483e-54	2.76587e-52
16	ENSMUSG00000056553	Ptprn2	6.00653	5.57778	1.05169e-46	4.94377e-40
17	ENSMUSG00000068154	Insm1	5.92307	5.64684	1.01183e-39	6.24832e-36
18	ENSMUSG00000028976	Slc2a5	5.8619	5.5428	5.53956e-80	4.23683e-71
19	ENSMUSG00000035896	Rnase1	5.7666	5.57514	5.13146e-56	4.48066e-52
20	ENSMUSG00000029878	Dbpht2	6.40746	4.82127	7.92756e-62	1.44089e-34
21	ENSMUSG00000020641	Rsad2	5.46386	5.58946	3.46294e-69	3.35619e-72
22	ENSMUSG00000032816	Igdcc4	5.7942	5.20142	6.51441e-105	6.41779e-84
23	ENSMUSG00000006546	Cryba2	5.73985	5.24864	4.8829e-41	4.31326e-34
24	ENSMUSG00000046182	Gsg1l	5.78789	4.98042	1.13653e-38	1.69125e-28
25	ENSMUSG00000021587	Pcsk1	5.77794	4.96822	2.2094e-45	2.66032e-33
26	ENSMUSG00000052353	Cemip	5.96319	4.71893	5.59346e-62	2.59825e-38
27	ENSMUSG00000070880	Gad1	5.50879	5.13473	1.50131e-47	5.51969e-41
28	ENSMUSG00000031285	Dcx	5.47458	5.01468	2.14414e-41	2.20769e-34
29	ENSMUSG00000001901	Kcnh6	5.32005	5.1485	1.03473e-34	2.68137e-32
30	ENSMUSG00000039904	Gpr37	5.68922	4.76128	1.92196e-33	2.48252e-23
31	ENSMUSG00000026443	Lrrn2	5.69807	4.57661	3.10736e-48	9.50868e-31
32	ENSMUSG00000092083	Kcnb2	5.2937	4.86998	#N/A	#N/A
33	ENSMUSG00000021337	Scgn	5.45232	4.69689	5.07923e-33	2.44879e-24
34	ENSMUSG00000023387	Kcnk16	5.33495	4.59191	2.68197e-33	1.90545e-24
35	ENSMUSG00000047507	Baiap3	5.20316	4.70671	3.33232e-31	2.23901e-25
36	ENSMUSG00000059991	Nptx2	5.07276	4.72603	1.13849e-89	1.7275e-77
37	ENSMUSG00000035186	Ubd	4.94233	4.81176	7.15677e-32	5.7381e-30
38	ENSMUSG00000023216	Epb4.2	5.37755	4.36995	1.40067e-36	7.09068e-24
39	ENSMUSG00000051314	Ffar2	5.06049	4.68159	3.7326e-31	1.89715e-26
40	ENSMUSG00000021904	Sema3g	4.95632	4.7568	6.51643e-29	2.0598e-26
41	ENSMUSG00000071847	Apcdd1	4.95881	4.70823	3.3315e-47	3.70359e-42
42	ENSMUSG00000032561	Acpp	4.93382	4.69122	1.97974e-30	2.51982e-27
43	ENSMUSG00000025089	Gfra1	4.92988	4.69443	1.32198e-28	1.00839e-25
44	ENSMUSG00000021700	Rab3c	4.97873	4.41665	2.53991e-25	8.71515e-20
45	ENSMUSG00000027848	Olfml3	4.81848	4.55651	1.30137e-45	1.59277e-40
46	ENSMUSG00000022090	Pdlim2	4.7578	4.61645	1.02095e-119	1.46628e-112
47	ENSMUSG00000006586	Runx1t1	4.85097	4.50659	1.1749e-23	2.94896e-20
48	ENSMUSG00000004347	Pde1c	4.83868	4.36978	2.13177e-24	9.17175e-20
49	ENSMUSG00000035551	Igfbpl1	4.93352	4.25219	1.25658e-30	1.62545e-22
50	ENSMUSG00000022456	Sept3	5.13535	4.04385	9.51806e-57	1.09585e-34
51	ENSMUSG00000040136	Abcc8	5.03721	4.06962	4.95998e-49	1.86117e-31
52	ENSMUSG00000062380	Tubb3	4.86208	4.12459	1.57748e-25	2.82864e-18
53	ENSMUSG00000070802	Pnmal2	4.84913	4.09507	3.1731e-39	1.01041e-27
54	ENSMUSG00000049044	Rapgef4	4.90622	4.03752	2.86099e-38	1.10018e-25
55	ENSMUSG00000052951	C130021I20Rik	4.82584	4.07693	1.60728e-25	5.2174e-18
56	ENSMUSG00000035934	Pknox2	4.66989	4.17495	6.70231e-26	1.62859e-20
57	ENSMUSG00000036766	Dner	4.75377	4.07898	4.57665e-23	7.18291e-17
58	ENSMUSG00000102937	Gm38116	4.6425	4.1564	1.52372e-22	6.69361e-18
59	ENSMUSG00000001333	Sync	4.6702	4.11619	1.40898e-37	8.33518e-29
60	ENSMUSG00000046613	Vwa5b2	4.60351	4.15415	2.78279e-21	3.40046e-17
61	ENSMUSG00000038255	Neurod2	4.52853	4.2137	#N/A	#N/A
62	ENSMUSG00000027220	Syt13	4.72109	4.00305	9.73648e-87	5.07149e-62
63	ENSMUSG00000018593	Sparc	4.5409	4.16694	5.58043e-28	2.09275e-23
64	ENSMUSG00000024112	Cacna1h	4.71851	3.98427	1.03608e-77	5.37663e-55
65	ENSMUSG00000040972	Igsf21	4.74008	3.94922	1.45864e-23	3.37128e-16
66	ENSMUSG00000036545	Adamts2	4.42867	4.18808	1.5981e-61	9.16859e-55
67	ENSMUSG00000031616	Ednra	4.71595	3.89575	3.81595e-30	2.66688e-20
68	ENSMUSG00000037962	Fam101a	4.38836	4.22305	1.82565e-59	9.33765e-55
69	ENSMUSG00000035277	Arx	4.16416	4.41346	9.371e-18	1.07298e-19
70	ENSMUSG00000028785	Hpca	4.69123	3.87612	8.73855e-27	5.70496e-18
71	ENSMUSG00000054675	Tmem119	4.60746	3.87526	1.63714e-22	9.12843e-16
72	ENSMUSG00000031748	Gnao1	4.52497	3.93421	6.39807e-24	6.54754e-18
73	ENSMUSG00000017692	Rhbdl3	4.30903	4.14665	2.00446e-57	7.97007e-53
74	ENSMUSG00000043004	Gng2	4.15072	4.24201	7.02822e-21	1.30949e-21
75	ENSMUSG00000053647	Gper1	4.45366	3.90086	6.59401e-59	8.42169e-45
76	ENSMUSG00000013921	Clip3	4.66599	3.68085	1.84482e-59	1.83004e-36
77	ENSMUSG00000000202	Btbd17	4.45717	3.8671	2.41185e-24	3.22721e-18
78	ENSMUSG00000019762	Iyd	4.34222	3.95686	6.00686e-20	2.23136e-16
79	ENSMUSG00000027358	Bmp2	4.45816	3.76809	1.0441e-122	7.40181e-87
80	ENSMUSG00000045912	C2cd4c	4.22554	3.98221	1.61688e-36	3.34439e-32
81	ENSMUSG00000034164	Emid1	4.5419	3.62201	3.68639e-26	2.1478e-16
82	ENSMUSG00000000214	Th	4.75816	3.39505	1.25321e-23	6.50993e-12
83	ENSMUSG00000046618	Olfml2a	4.06991	4.02245	1.25324e-20	6.32417e-20
84	ENSMUSG00000028137	Celf3	4.22889	3.86072	4.06254e-32	1.49189e-26
85	ENSMUSG00000028039	Efna3	4.33236	3.74777	2.03012e-102	4.23644e-76
86	ENSMUSG00000041771	Slc24a4	4.57966	3.4504	6.92776e-23	8.96852e-13
87	ENSMUSG00000025738	Fbxl16	4.34136	3.65897	2.14217e-31	3.84758e-22
88	ENSMUSG00000030409	Dmpk	4.36939	3.61289	3.24555e-47	4.47498e-32
89	ENSMUSG00000023473	Celsr3	4.21763	3.76087	6.59667e-33	6.57324e-26
90	ENSMUSG00000009394	Syn2	4.26202	3.71127	9.30528e-18	2.32505e-13
91	ENSMUSG00000050473	Slc35d3	4.24712	3.63357	1.17888e-17	7.91656e-13
92	ENSMUSG00000040035	Disp2	4.09471	3.75245	1.77144e-27	6.80746e-23
93	ENSMUSG00000097767	Miat	4.24846	3.59425	#N/A	#N/A
94	ENSMUSG00000018217	Pmp22	3.77793	4.06251	2.14615e-14	2.35109e-16
95	ENSMUSG00000041449	Serpina3h	4.06754	3.75983	6.9468e-17	3.07913e-14
96	ENSMUSG00000000686	Abhd15	4.03002	3.78372	1.20607e-18	3.07572e-16
97	ENSMUSG00000105526	RP24-220P21.4	4.09231	3.68971	6.45168e-27	1.25727e-21
98	ENSMUSG00000021194	Chga	4.19523	3.57553	2.14449e-16	7.68074e-12
99	ENSMUSG00000017943	Gdap1l1	4.1569	3.58798	5.12722e-19	4.64282e-14
100	ENSMUSG00000059901	Adamts14	4.11953	3.61654	7.04679e-32	2.12946e-24
101	ENSMUSG00000042258	Isl1	4.06475	3.66939	1.70315e-15	1.70403e-12
102	ENSMUSG00000040412	5330417C22Rik	4.08645	3.60138	5.35719e-54	1.44028e-41
103	ENSMUSG00000041729	Coro2b	4.08659	3.57009	1.52816e-31	8.38851e-24
104	ENSMUSG00000024968	Rcor2	4.12908	3.52284	8.52459e-43	6.86877e-31
105	ENSMUSG00000032181	Scg3	4.11611	3.53313	9.97121e-17	3.09998e-12
106	ENSMUSG00000048218	Amigo2	4.0102	3.57855	5.42862e-49	1.26336e-38
107	ENSMUSG00000037166	Ppp1r14a	4.12573	3.45034	3.56915e-27	9.27843e-19
108	ENSMUSG00000074892	B3galt5	4.39518	3.16485	5.93423e-21	1.01829e-10
109	ENSMUSG00000027434	Nkx2-2	3.79482	3.74938	2.17869e-14	8.0112e-14
110	ENSMUSG00000097101	1810034E14Rik	4.05301	3.45058	8.03953e-42	7.05992e-30
111	ENSMUSG00000024907	Gal	4.47663	3.02415	1.40926e-18	1.33802e-08
112	ENSMUSG00000069581	Tspear	4.18345	3.30952	2.70649e-46	1.56627e-28
113	ENSMUSG00000043668	Tox3	3.8365	3.6322	3.01959e-17	2.75573e-15
114	ENSMUSG00000031163	Glod5	3.8315	3.6331	4.93269e-15	2.56244e-13
115	ENSMUSG00000034918	Cdhr2	4.26167	3.10633	3.97866e-19	4.25157e-10
116	ENSMUSG00000024731	Ms4a10	4.06941	3.27657	3.6628e-24	2.0159e-15
117	ENSMUSG00000037754	Ppp1r16b	3.71632	3.61682	4.12481e-14	3.72935e-13
118	ENSMUSG00000037737	Actrt3	4.29576	3.02921	8.03715e-19	2.70671e-09
119	ENSMUSG00000053182	Gm609	3.8789	3.44212	6.09616e-29	1.26802e-22
120	ENSMUSG00000003469	Phyhip	3.95395	3.36574	1.76619e-16	8.82017e-12
121	ENSMUSG00000020866	Cacna1g	3.8323	3.48281	3.58414e-25	1.5753e-20
122	ENSMUSG00000034701	Neurod1	3.69234	3.62271	1.87031e-12	8.67015e-12
123	ENSMUSG00000030862	Cpxm2	3.74689	3.56019	1.163e-14	5.11572e-13
124	ENSMUSG00000039115	Itga9	3.78436	3.49647	1.34287e-14	2.72051e-12
125	ENSMUSG00000081941	Gm11218	3.35702	3.90598	3.2177e-12	3.43504e-16
126	ENSMUSG00000020182	Ddc	4.01251	3.23456	8.40751e-16	3.38674e-10
127	ENSMUSG00000104149	Gm37138	3.49028	3.6802	9.63224e-12	8.92344e-13
128	ENSMUSG00000105571	RP23-451C1.2	3.47169	3.69342	9.5828e-13	3.7432e-14
129	ENSMUSG00000071265	1700086L19Rik	4.12627	3.00627	4.88448e-16	1.37843e-08
130	ENSMUSG00000036912	Piwil4	3.74632	3.36978	1.08171e-14	1.02467e-11
131	ENSMUSG00000056073	Grik2	3.89185	3.20699	1.80541e-15	2.00811e-10
132	ENSMUSG00000057715	A830018L16Rik	3.92242	3.17157	3.68583e-36	2.40424e-23
133	ENSMUSG00000095332	Gm9821	3.712	3.38081	1.26712e-28	1.89627e-23
134	ENSMUSG00000029168	Dpysl5	4.09752	2.97119	2.44278e-33	2.11642e-17
135	ENSMUSG00000006958	Chrd	3.9469	3.11788	5.5245e-21	6.2517e-13
136	ENSMUSG00000006403	Adamts4	3.55861	3.45367	2.62127e-35	4.72837e-33
137	ENSMUSG00000061132	Blnk	3.4972	3.50066	6.15943e-53	7.97007e-53
138	ENSMUSG00000010086	Rnf112	3.64688	3.29171	2.20518e-13	9.63471e-11
139	ENSMUSG00000079056	Kcnip3	3.71116	3.22	1.73258e-12	2.40649e-09
140	ENSMUSG00000028749	Pla2g2f	3.5461	3.34548	1.12196e-11	2.95456e-10
141	ENSMUSG00000022180	Slc7a8	3.54306	3.33178	8.70211e-13	3.81627e-11
142	ENSMUSG00000103825	Gm38178	3.59472	3.25041	1.11839e-14	8.17229e-12
143	ENSMUSG00000022548	Apod	3.91147	2.89533	9.59341e-16	1.36112e-08
144	ENSMUSG00000061601	Pclo	3.50599	3.26929	1.22816e-15	1.94839e-13
145	ENSMUSG00000049265	Kcnk3	3.62897	3.13158	6.67059e-13	1.6156e-09
146	ENSMUSG00000091956	C2cd4b	3.53582	3.22229	7.75535e-15	3.63285e-12
147	ENSMUSG00000041141	Pnmal1	3.51939	3.23448	1.29119e-11	1.07687e-09
148	ENSMUSG00000017204	Gsdma	3.6168	3.1317	1.6036e-13	5.35684e-10
149	ENSMUSG00000029712	Actl6b	3.41562	3.33089	1.27365e-11	7.26523e-11
150	ENSMUSG00000008461	Fut1	3.43737	3.29715	1.6278e-16	5.33711e-15
151	ENSMUSG00000033717	Adra2a	3.42698	3.27502	2.69815e-14	7.65085e-13
152	ENSMUSG00000039533	Mmd2	3.45305	3.23677	4.45539e-11	1.31099e-09
153	ENSMUSG00000032420	Nt5e	3.33653	3.31832	7.6972e-23	2.23794e-22
154	ENSMUSG00000086171	Pcsk2os1	3.74274	2.91009	8.39672e-15	7.8807e-09
155	ENSMUSG00000037379	Spon2	3.57158	3.07656	4.82912e-24	1.08798e-17
156	ENSMUSG00000010021	Kif19a	3.80799	2.83754	1.12959e-20	2.12262e-11
157	ENSMUSG00000032226	Gcnt3	3.55674	3.06427	2.14766e-47	5.60798e-35
158	ENSMUSG00000040118	Cacna2d1	3.45297	3.16359	3.28794e-16	1.83355e-13
159	ENSMUSG00000028584	Lrrc38	3.32599	3.27732	2.18072e-14	9.77011e-14
160	ENSMUSG00000054423	Cadps	3.45848	3.10703	6.36403e-11	9.64118e-09
161	ENSMUSG00000024232	Bambi	3.50288	3.06185	2.85171e-15	1.39046e-11
162	ENSMUSG00000028626	Col9a2	3.76752	2.79481	6.9151e-16	1.09726e-08
163	ENSMUSG00000102481	Gm37925	3.37264	3.17498	6.76992e-11	1.62851e-09
164	ENSMUSG00000032589	Bsn	3.53722	3.01003	8.51372e-13	3.36008e-09
165	ENSMUSG00000020155	Kcnmb1	3.34014	3.20684	1.25435e-11	1.51132e-10
166	ENSMUSG00000044716	Dok7	3.50825	3.02944	1.05224e-83	1.35835e-61
167	ENSMUSG00000023236	Scg5	3.37457	3.14153	1.70136e-13	1.4886e-11
168	ENSMUSG00000023224	Serping1	3.38015	3.12674	2.49642e-22	6.49242e-19
169	ENSMUSG00000040380	Cbln3	3.3954	3.09108	#N/A	#N/A
170	ENSMUSG00000029420	Rimbp2	3.3602	3.11746	6.32798e-11	2.80232e-09
171	ENSMUSG00000030428	Ttyh1	3.34785	3.12568	7.81e-35	4.90814e-30
172	ENSMUSG00000021062	Rab15	3.42684	3.03916	4.24644e-35	2.065e-27
173	ENSMUSG00000021876	Rnase4	3.44089	3.02482	2.30653e-35	3.54903e-27
174	ENSMUSG00000030657	Xylt1	3.47166	2.98867	1.23538e-13	5.33673e-10
175	ENSMUSG00000031070	Mrgprf	3.63517	2.81084	2.47997e-13	6.45355e-08
176	ENSMUSG00000057315	Arhgap24	3.5114	2.91513	7.86601e-26	1.69848e-17
177	ENSMUSG00000051331	Cacna1c	3.39367	3.03247	6.19596e-15	8.69213e-12
178	ENSMUSG00000032452	Clstn2	3.12745	3.28144	9.45658e-24	5.96131e-26
179	ENSMUSG00000043557	Mdga1	3.46365	2.94301	4.22173e-57	1.21703e-40
180	ENSMUSG00000001435	Col18a1	3.37401	3.01839	1.21647e-66	3.64614e-53
181	ENSMUSG00000032356	Rasgrf1	3.43134	2.96052	2.42485e-17	1.06897e-12
182	ENSMUSG00000025876	Unc5a	3.43941	2.95169	6.75807e-20	1.61785e-14
183	ENSMUSG00000026344	Lypd1	3.45862	2.92923	1.07222e-13	1.00598e-09
184	ENSMUSG00000039621	Prex1	3.56846	2.81161	1.25051e-94	4.14541e-58
185	ENSMUSG00000018169	Mfng	3.2969	3.0719	1.90647e-14	2.34112e-12
186	ENSMUSG00000031595	Pdgfrl	3.21986	3.1403	1.16367e-16	1.22866e-15
187	ENSMUSG00000105212	RP23-286C5.2	3.50728	2.8468	6.6697e-12	8.49064e-08
188	ENSMUSG00000022883	Robo1	3.29006	3.05566	8.44587e-94	2.59967e-80
189	ENSMUSG00000032852	Rspo4	3.53588	2.78329	2.35273e-14	7.48511e-09
190	ENSMUSG00000102306	Gm38193	3.88428	2.41935	3.2232e-15	6.06392e-06
191	ENSMUSG00000049420	Tmem200a	3.13518	3.16482	6.58988e-23	4.10311e-23
192	ENSMUSG00000034677	Gpr142	3.33356	2.96482	6.47829e-13	4.4925e-10
193	ENSMUSG00000044461	Shisa2	3.26967	3.02021	1.21372e-21	2.71339e-18
194	ENSMUSG00000067071	Hes6	3.33547	2.94988	9.27942e-160	1.27212e-124
195	ENSMUSG00000063089	Klk1b8	3.30971	2.95414	5.64419e-11	1.23926e-08
196	ENSMUSG00000049154	Fam183b	3.46943	2.78339	1.53646e-11	2.13648e-07
197	ENSMUSG00000000126	Wnt9a	3.23856	3.014	3.00693e-38	6.00453e-33
198	ENSMUSG00000027314	Dll4	3.29987	2.94752	4.3993e-11	8.97673e-09
199	ENSMUSG00000039062	Anpep	3.31751	2.92586	3.91186e-10	7.96851e-08
200	ENSMUSG00000020407	Upp1	3.32156	2.92095	2.203e-45	7.20463e-35

## Sheet: 8days
List of top 200 genes upregulated 8 days after WT and 6S-A Ngn3 induction in pancreatic organoids
	rn	gene	log2FoldChange_SA	log2FoldChange_WT	padj_SA	padj_WT
1	ENSMUSG00000025582	Nptx1	6.05038	4.96307	6.32309e-19	3.65413e-11
2	ENSMUSG00000032561	Acpp	5.56706	5.38113	1.85761e-15	7.09191e-13
3	ENSMUSG00000068154	Insm1	5.49748	4.12112	1.65063e-16	6.30264e-08
4	ENSMUSG00000036545	Adamts2	5.00671	4.55999	1.26166e-14	8.26729e-11
5	ENSMUSG00000024029	Tff3	5.04059	4.37905	4.81303e-11	1.86159e-07
6	ENSMUSG00000046178	Nxph1	5.60085	3.19725	2.75489e-14	0.000611355
7	ENSMUSG00000059901	Adamts14	4.73418	3.88259	1.76888e-11	2.28067e-07
8	ENSMUSG00000019900	Rfx6	5.2916	3.20892	9.11763e-12	0.000837067
9	ENSMUSG00000032181	Scg3	5.07321	3.37263	6.48958e-11	0.000360261
10	ENSMUSG00000033740	St18	4.74951	3.40404	6.9796e-09	0.000513828
11	ENSMUSG00000006362	Cbfa2t3	5.43539	2.18017	2.36177e-15	0.0174112
12	ENSMUSG00000054423	Cadps	4.45364	3.14516	9.63973e-08	0.00182464
13	ENSMUSG00000017943	Gdap1l1	4.56336	3.03181	1.21385e-08	0.00220978
14	ENSMUSG00000036306	Lzts1	3.71925	3.80532	5.83639e-07	5.84904e-06
15	ENSMUSG00000018217	Pmp22	4.12539	3.39477	1.30944e-06	0.000513828
16	ENSMUSG00000053647	Gper1	4.78685	2.57156	4.77545e-10	0.0101512
17	ENSMUSG00000035896	Rnase1	4.29479	3.01352	5.83639e-07	0.0038522
18	ENSMUSG00000034701	Neurod1	4.09321	3.11816	3.00874e-06	0.00244782
19	ENSMUSG00000051314	Ffar2	4.09923	3.07748	1.66839e-06	0.00244831
20	ENSMUSG00000021303	Gng4	4.29509	2.85835	5.83639e-07	0.00687655
21	ENSMUSG00000028976	Slc2a5	3.61073	3.4552	4.71478e-06	0.000142846
22	ENSMUSG00000027434	Nkx2-2	3.74148	3.17984	7.88727e-06	0.000845556
23	ENSMUSG00000059991	Nptx2	4.15873	2.68351	1.90683e-11	0.000510772
24	ENSMUSG00000006546	Cryba2	3.45339	3.35366	#N/A	#N/A
25	ENSMUSG00000004347	Pde1c	4.26167	2.53745	4.37404e-07	0.018131
26	ENSMUSG00000020811	Wscd1	3.61891	3.14315	1.8156e-05	0.0011864
27	ENSMUSG00000044312	Neurog3	2.98362	3.76744	0.00132891	3.23391e-05
28	ENSMUSG00000092083	Kcnb2	3.96004	2.6259	8.63794e-06	0.0174112
29	ENSMUSG00000001435	Col18a1	3.63834	2.81047	4.57243e-14	1.11477e-07
30	ENSMUSG00000001864	Aif1l	3.38713	3.03175	1.99522e-18	7.09191e-13
31	ENSMUSG00000032511	Scn5a	3.8881	2.49287	3.1036e-06	0.0155484
32	ENSMUSG00000105852	RP23-169H9.3	2.90131	3.46961	0.00202122	0.00024584
33	ENSMUSG00000027204	Fbn1	2.93968	3.41806	0.00189899	0.000425706
34	ENSMUSG00000056553	Ptprn2	3.4547	2.88724	0.000132251	0.00506959
35	ENSMUSG00000025867	Cplx2	3.53443	2.66692	3.64781e-05	0.00826725
36	ENSMUSG00000070576	Mn1	1.88594	4.06981	0.0820684	4.19969e-07
37	ENSMUSG00000024846	Cst6	3.25001	2.59089	0.000819231	0.0199318
38	ENSMUSG00000000126	Wnt9a	2.50245	3.26046	0.0164272	0.000733859
39	ENSMUSG00000037962	Fam101a	3.5429	2.14391	3.64781e-05	0.055087
40	ENSMUSG00000021728	Emb	3.56589	2.08304	1.53716e-05	0.0557592
41	ENSMUSG00000029070	Mxra8	3.02157	2.62093	0.000220765	0.00589339
42	ENSMUSG00000104546	RP24-511F2.3	2.9963	2.62263	0.00298718	0.018131
43	ENSMUSG00000022090	Pdlim2	3.74346	1.85169	7.67089e-06	0.115861
44	ENSMUSG00000063011	Msln	2.626	2.93459	5.9348e-09	8.26729e-11
45	ENSMUSG00000017652	Cd40	3.74931	1.76963	2.99023e-10	0.0301617
46	ENSMUSG00000022103	Gfra2	3.27135	2.24417	0.000539683	0.0505314
47	ENSMUSG00000041000	Trim62	1.80983	3.70367	0.00991644	1.4218e-08
48	ENSMUSG00000031595	Pdgfrl	3.02813	2.38817	0.00164841	0.0355395
49	ENSMUSG00000046743	Fat4	3.27056	2.12686	0.000996611	0.0884793
50	ENSMUSG00000024529	Lox	1.82595	3.52587	0.132434	9.72043e-05
51	ENSMUSG00000026204	Ptprn	3.46893	1.87454	5.40218e-07	0.0410634
52	ENSMUSG00000048388	Fam171b	3.52924	1.80905	0.000135166	0.181791
53	ENSMUSG00000040118	Cacna2d1	3.21307	2.12115	2.11317e-06	0.0128846
54	ENSMUSG00000026442	Nfasc	3.11898	2.2098	0.000132251	0.0254431
55	ENSMUSG00000022469	Rapgef3	3.56322	1.7576	9.74945e-07	0.0802309
56	ENSMUSG00000068617	Efcab1	3.19559	2.12442	#N/A	#N/A
57	ENSMUSG00000069072	Slc7a14	3.5003	1.8109	0.000293362	0.193666
58	ENSMUSG00000044716	Dok7	3.4434	1.85103	0.000325965	0.171061
59	ENSMUSG00000039037	St6galnac5	2.64481	2.61491	0.0128054	0.0163107
60	ENSMUSG00000032816	Igdcc4	2.77752	2.44944	0.00806288	0.0324863
61	ENSMUSG00000024039	Cbs	2.4037	2.75046	0.000124997	1.90936e-05
62	ENSMUSG00000024304	Cdh2	2.3619	2.7512	2.6829e-06	1.11272e-07
63	ENSMUSG00000030428	Ttyh1	2.926	2.17314	0.00535634	0.0766829
64	ENSMUSG00000097310	A930038B10Rik	2.45781	2.57342	0.0241406	0.0188545
65	ENSMUSG00000030409	Dmpk	2.94867	2.04621	0.00107093	0.0671151
66	ENSMUSG00000023236	Scg5	3.37411	1.60722	0.000132251	0.226259
67	ENSMUSG00000027314	Dll4	2.82742	2.10854	0.0100596	0.096436
68	ENSMUSG00000048218	Amigo2	2.39797	2.53451	0.0400439	0.0233486
69	ENSMUSG00000051457	Spn	2.81574	2.09941	0.0076898	0.0872299
70	ENSMUSG00000020681	Ace	2.75354	2.13765	0.00176926	0.0412998
71	ENSMUSG00000032226	Gcnt3	2.44495	2.44476	1.79676e-05	7.41884e-05
72	ENSMUSG00000002289	Angptl4	2.50687	2.34969	4.49181e-10	5.24426e-08
73	ENSMUSG00000031355	Arhgap6	2.17388	2.65015	0.0495445	0.0102498
74	ENSMUSG00000071847	Apcdd1	2.46055	2.34043	0.0425257	0.0507939
75	ENSMUSG00000028039	Efna3	2.48351	2.2812	0.00945729	0.0266402
76	ENSMUSG00000039126	Prune2	2.76175	2.00232	0.0127067	0.125144
77	ENSMUSG00000030020	Prickle2	3.0985	1.65743	0.000225311	0.167933
78	ENSMUSG00000044461	Shisa2	3.07051	1.67844	0.000882328	0.195494
79	ENSMUSG00000061702	Tmem91	2.482	2.25374	0.00968709	0.0301617
80	ENSMUSG00000030401	Rtn2	2.11324	2.60481	0.0636225	0.0121926
81	ENSMUSG00000021587	Pcsk1	2.80321	1.90454	0.0120512	0.166509
82	ENSMUSG00000031616	Ednra	2.94206	1.75929	0.00620357	0.218523
83	ENSMUSG00000097767	Miat	3.97053	0.70315	#N/A	#N/A
84	ENSMUSG00000027950	Chrnb2	1.70806	2.93596	0.134369	0.00124529
85	ENSMUSG00000061132	Blnk	1.7193	2.89845	0.196974	0.0022926
86	ENSMUSG00000027358	Bmp2	2.54239	2.06595	0.00999618	0.0631689
87	ENSMUSG00000024968	Rcor2	3.12953	1.45699	0.000448205	0.303642
88	ENSMUSG00000027848	Olfml3	2.45446	2.06522	0.0453197	0.109007
89	ENSMUSG00000032363	Adamts7	1.95968	2.54262	0.0616725	0.00457695
90	ENSMUSG00000042846	Lrrtm3	3.67358	0.822305	0.000133815	0.70802
91	ENSMUSG00000021763	BC067074	2.53119	1.94048	0.0354028	0.148475
92	ENSMUSG00000028600	Podn	2.3892	2.07498	0.0438558	0.0974552
93	ENSMUSG00000041798	Gck	2.68164	1.76176	#N/A	#N/A
94	ENSMUSG00000043518	Rai2	2.12972	2.30017	0.12532	0.0566785
95	ENSMUSG00000085081	Rptoros	2.68245	1.73831	0.0181468	0.225127
96	ENSMUSG00000057897	Camk2b	2.2166	2.18304	0.00406795	0.00759283
97	ENSMUSG00000021876	Rnase4	2.1963	2.19862	0.00209647	0.0038522
98	ENSMUSG00000037621	Atoh8	2.50468	1.88295	0.038943	0.170155
99	ENSMUSG00000059562	Ccdc154	2.5281	1.83818	0.0363469	0.187523
100	ENSMUSG00000040035	Disp2	2.49646	1.86932	#N/A	#N/A
101	ENSMUSG00000034220	Gpc1	2.99772	1.30275	2.84211e-08	0.101885
102	ENSMUSG00000023473	Celsr3	2.54159	1.7526	0.0346906	0.224795
103	ENSMUSG00000049281	Scn3b	1.34941	2.9418	0.541882	0.00395701
104	ENSMUSG00000061601	Pclo	2.68975	1.59278	0.00588486	0.226025
105	ENSMUSG00000053182	Gm609	2.38971	1.89268	0.00448595	0.0575479
106	ENSMUSG00000027273	Snap25	2.64453	1.622	0.0122697	0.25212
107	ENSMUSG00000025478	Dpysl4	2.32687	1.93201	0.0752065	0.152044
108	ENSMUSG00000049420	Tmem200a	3.09664	1.16205	0.00155063	0.497194
109	ENSMUSG00000020641	Rsad2	2.71081	1.54715	0.0118954	0.300081
110	ENSMUSG00000062380	Tubb3	2.4113	1.80389	0.0222366	0.144595
111	ENSMUSG00000036766	Dner	2.68809	1.52506	0.0189543	0.330598
112	ENSMUSG00000055435	Maf	2.28686	1.92552	0.000543388	0.0109799
113	ENSMUSG00000005125	Ndrg1	2.02773	2.15134	0.00326695	0.00244831
114	ENSMUSG00000025586	Cpeb1	3.19961	0.973098	3.96631e-05	0.519803
115	ENSMUSG00000103046	Gm37309	2.22042	1.95172	0.0974084	0.142778
116	ENSMUSG00000020788	Atp2a3	2.0687	2.09362	0.0802513	0.0699034
117	ENSMUSG00000057751	Megf6	2.11277	2.04131	0.00111735	0.0031926
118	ENSMUSG00000024238	Zeb1	2.2998	1.82965	0.0212483	0.101177
119	ENSMUSG00000034949	Zfr2	1.65725	2.45252	0.266071	0.019516
120	ENSMUSG00000020407	Upp1	2.50708	1.55318	7.48588e-06	0.0305629
121	ENSMUSG00000022206	Npr3	2.81277	1.23697	0.00702318	0.456371
122	ENSMUSG00000027220	Syt13	2.33998	1.70785	0.00679175	0.096436
123	ENSMUSG00000001334	Fndc5	2.80551	1.23904	0.0116591	0.47674
124	ENSMUSG00000040170	Fmo2	2.30963	1.72939	0.0795565	0.233225
125	ENSMUSG00000033350	Chst2	2.01947	2.01825	0.00922379	0.0132227
126	ENSMUSG00000043668	Tox3	2.6927	1.34349	0.00380863	0.337071
127	ENSMUSG00000032852	Rspo4	3.17284	0.835463	0.00171763	0.698914
128	ENSMUSG00000039059	Hrh3	2.52269	1.48372	0.0367103	0.345942
129	ENSMUSG00000032194	Kank2	1.7097	2.29376	0.0155183	0.000642558
130	ENSMUSG00000019823	Mical1	2.18773	1.81052	0.0727352	0.163967
131	ENSMUSG00000022676	Snai2	2.91141	1.06523	0.000180574	0.443295
132	ENSMUSG00000031668	Eif2ak3	2.06496	1.90973	0.00248124	0.00952224
133	ENSMUSG00000024501	Dpysl3	2.05031	1.91071	0.000118658	0.0012996
134	ENSMUSG00000070802	Pnmal2	2.57316	1.38302	0.0302287	0.405198
135	ENSMUSG00000028542	Slc6a9	1.60193	2.35024	0.237649	0.0156899
136	ENSMUSG00000022829	Stxbp5l	2.34559	1.60625	0.0662959	0.292748
137	ENSMUSG00000031303	Map3k15	2.58565	1.36083	0.00466484	0.324294
138	ENSMUSG00000045312	Lhfpl2	2.23634	1.70106	8.33189e-05	0.0141793
139	ENSMUSG00000011267	Zfp296	0.540099	3.38771	0.999656	5.83009e-05
140	ENSMUSG00000026640	Plxna2	1.97582	1.94397	0.00649353	0.0116062
141	ENSMUSG00000038119	Cdon	2.19921	1.70239	5.32908e-05	0.00866732
142	ENSMUSG00000028583	Pdpn	1.5994	2.30088	0.0917179	0.0031926
143	ENSMUSG00000024112	Cacna1h	1.57496	2.31276	0.373952	0.0377387
144	ENSMUSG00000021379	Id4	1.94803	1.93508	0.21544	0.148475
145	ENSMUSG00000016758	Bik	1.43603	2.43234	0.211145	0.0031926
146	ENSMUSG00000079053	Gm14010	1.77929	2.0832	0.305053	0.100752
147	ENSMUSG00000024013	Fgd2	2.26219	1.60005	0.00172254	0.0787969
148	ENSMUSG00000022180	Slc7a8	2.03405	1.79779	0.175509	0.199999
149	ENSMUSG00000024030	Abcg1	1.80598	1.97642	0.000746167	0.000513828
150	ENSMUSG00000045912	C2cd4c	3.39521	0.385425	7.26793e-05	0.877601
151	ENSMUSG00000057715	A830018L16Rik	2.61184	1.16103	0.0178651	0.510692
152	ENSMUSG00000063142	Kcnma1	2.18388	1.58099	0.115004	0.30351
153	ENSMUSG00000038807	Rap1gap2	2.25125	1.48891	0.0122697	0.192454
154	ENSMUSG00000004151	Etv1	2.09454	1.63228	0.0931676	0.244914
155	ENSMUSG00000038456	Dennd2a	1.89857	1.82039	0.178188	0.161815
156	ENSMUSG00000039963	Ccdc40	2.15192	1.56582	0.126331	0.310196
157	ENSMUSG00000029420	Rimbp2	1.96926	1.7434	0.2043	0.222774
158	ENSMUSG00000019796	Lrp11	1.60189	2.10954	0.0917179	0.00952224
159	ENSMUSG00000034460	Six4	1.14813	2.56191	0.504414	0.00358556
160	ENSMUSG00000066456	Hmgn3	2.00318	1.70575	0.00247171	0.0222294
161	ENSMUSG00000039611	Tmem246	2.59216	1.11054	0.0228768	0.552524
162	ENSMUSG00000057880	Abat	2.1219	1.5659	0.0612226	0.233225
163	ENSMUSG00000087201	Gm15261	2.88748	0.779063	0.00835429	0.732278
164	ENSMUSG00000039542	Ncam1	2.34777	1.3166	4.52608e-05	0.0921442
165	ENSMUSG00000034656	Cacna1a	1.80254	1.85231	0.258869	0.166422
166	ENSMUSG00000050132	Sarm1	1.37819	2.27297	0.577078	0.0560005
167	ENSMUSG00000102937	Gm38116	2.15224	1.48991	0.12532	0.341504
168	ENSMUSG00000085054	Gm15834	2.52677	1.10228	0.0248963	0.542904
169	ENSMUSG00000104475	D630036G22Rik	2.47769	1.15034	0.0425257	0.531122
170	ENSMUSG00000027932	Slc27a3	1.79293	1.8241	0.111541	0.0887062
171	ENSMUSG00000028654	Mycl	2.28217	1.33142	0.0015646	0.181665
172	ENSMUSG00000009394	Syn2	2.44093	1.17004	0.04662	0.520508
173	ENSMUSG00000025780	Itih5	2.20547	1.39385	0.0795641	0.381938
174	ENSMUSG00000037617	Spag1	1.35252	2.24144	0.518708	0.0414136
175	ENSMUSG00000034071	Zfp551	2.42634	1.1594	0.0170108	0.462439
176	ENSMUSG00000025738	Fbxl16	1.78355	1.79843	0.273612	0.192454
177	ENSMUSG00000006586	Runx1t1	2.07961	1.49511	0.153229	0.342218
178	ENSMUSG00000034751	Mast4	1.88127	1.68703	0.000360821	0.00360337
179	ENSMUSG00000003134	Tbc1d8	1.72974	1.8346	0.00702089	0.0062448
180	ENSMUSG00000047904	Sstr2	2.50942	1.03695	0.0268993	0.58508
181	ENSMUSG00000030790	Adm	0.900366	2.64546	0.938125	0.0169197
182	ENSMUSG00000040213	Ccbl2	2.46212	1.0817	0.0400328	0.572322
183	ENSMUSG00000028909	Ptpru	1.99257	1.54302	0.196272	0.324294
184	ENSMUSG00000013921	Clip3	2.37687	1.15818	0.0581544	0.525457
185	ENSMUSG00000035969	Rusc2	1.47096	2.06115	0.253671	0.0256406
186	ENSMUSG00000014599	Csf1	1.99745	1.53104	0.00643712	0.0664088
187	ENSMUSG00000022883	Robo1	1.2305	2.28703	0.715892	0.0560005
188	ENSMUSG00000031155	Pim2	1.48078	2.03651	0.090211	0.0066007
189	ENSMUSG00000041180	Hectd2	2.65614	0.857831	0.00141081	0.598473
190	ENSMUSG00000039278	Pcsk1n	1.67443	1.83293	0.380886	0.182958
191	ENSMUSG00000002602	Axl	1.67141	1.81964	0.088299	0.038099
192	ENSMUSG00000042750	Bex2	1.94483	1.54466	0.0602587	0.179738
193	ENSMUSG00000022054	Nefm	1.87174	1.61645	0.246676	0.286199
194	ENSMUSG00000020847	Rph3al	1.98981	1.48662	0.0885269	0.259736
195	ENSMUSG00000022946	Dopey2	1.83579	1.63788	7.77388e-05	0.00160235
196	ENSMUSG00000025348	Itga7	1.55731	1.9141	0.355881	0.120423
197	ENSMUSG00000090086	AI480526	2.32657	1.14453	0.0538236	0.518753
198	ENSMUSG00000038244	Mical2	1.79033	1.67731	0.0749419	0.0858199
199	ENSMUSG00000018593	Sparc	1.95969	1.50478	0.212023	0.342218
200	ENSMUSG00000082229	Nap1l2	1.51601	1.94033	0.503835	0.149643

## Sheet: GO 2days
Gene Ontology analysis 2 days after WT and 6S-A Ngn3 induction in pancreatic organoids
GO.ID	Term	Annotated	Significant	Expected	pvalue
GO:0003310	pancreatic A cell differentiation	9	4	0.1	0.01292
GO:0045666	positive regulation of neuron differenti...	352	8	3.81	0.0646
GO:0030073	insulin secretion	190	12	2.05	0.323
GO:0042416	dopamine biosynthetic process	12	3	0.13	0.4199
GO:0007156	homophilic cell adhesion via plasma memb...	82	6	0.89	0.4199
GO:0045909	positive regulation of vasodilation	33	4	0.36	0.494594
GO:0008016	regulation of heart contraction	136	7	1.47	0.494594
GO:0017157	regulation of exocytosis	152	7	1.64	0.494594
GO:0072148	epithelial cell fate commitment	16	3	0.17	0.5491
GO:0015837	amine transport	62	4	0.67	0.5491

## Sheet: GO 8days
Gene Ontology analysis 8 days after WT and 6S-A Ngn3 induction in pancreatic organoids
GO.ID	Term	Annotated	Significant	Expected	pvalue
GO:0003310	pancreatic A cell differentiation	9	4	0.1	0.014535
GO:0045666	positive regulation of neuron differenti...	352	11	3.93	0.056525
GO:0048814	regulation of dendrite morphogenesis	89	6	0.99	0.056525
GO:0008285	negative regulation of cell proliferatio...	563	22	6.29	0.056525
GO:0032331	negative regulation of chondrocyte diffe...	18	4	0.2	0.066215
GO:0042482	positive regulation of odontogenesis	9	3	0.1	0.148042
GO:0007156	homophilic cell adhesion via plasma memb...	82	6	0.92	0.357607
GO:2000353	positive regulation of endothelial cell ...	13	3	0.15	0.363375
GO:0001666	response to hypoxia	172	8	1.92	0.529361
GO:0016486	peptide hormone processing	16	3	0.18	0.557175
