# Supplementary material for: Multi-site Neurogenin3 Phosphorylation Controls Pancreatic Endocrine Differentiation
Source: Dev Cell. 2017 May 8;41(3):274–286.e5. doi: 10.1016/j.devcel.2017.04.004 (PMC5425251; doi:10.1016/j.devcel.2017.04.004)
Supplement: Table S2. List of Primers [file mmc3.xlsx]

## Sheet: Primer list
Table S2 List of primers
List of primers used in Real time PCR experiments with SYBR Green PCR kit
Gene	Primer forward (5’-3’)	Primer reverse (5’-3’)
Insulin 1	CAACTGGAGCTGGGAGGAAG	AGCACTGATCCACAATGCCA
Glucagon	CACGCCCTTCAAGACACAG	CATGACGTTTGGCAATGTTG
Somatostatin	AGAAGTCTCTGGCGGCTG	GGGCATCATTCTCTGTCTGG
Ppy	CTAGGTATGGGAAGAGAGCC	CAGAGCAGGGAATCAAGCCA
Ef1 α	TAAAGAGGATGGGCAGGAG	CTCCTCACACCGTCAAAGCA
xNeurod1	GACTCAACGATGCCCTGGA	CCCGCTACTAGATTGGTGGTG
xInsm1	GCCAAGAAAACCAAAGCCA	TTGTGTTGTGCCAGAGAGAAGG
xEF1α	CACCATGAAGCCCTTACTGAG	TGATAACCTGTGCGGTAAATG
List of primers used in Real time PCR experiments with Taqman probes (Applied Biosystem)
Gene	Probe
Insm1	Mm02581025_s1
Neurod1	Mm01946604_s1
Ngn3	Mm00437606_s1
ActinB	Mm02619580_g1
List of primers used in Chip experiments with QuantiFast SYBR Green (Qiagen)
Related gene	Primer forward (5’-3’)	Primer Reverse (5’-3’)
Neurod1	ATCTCTCCTGCGGGTAAAA	CGTGACCTGCCTATTTGTATG
Insm1	GCACATTGTCGTGCTGATGG	CGGTCTGCTGCTCCTCTATG
Dll1	GGGAGCAGAGCGGTTCGTC	TGGTCAGTGAGCTGTAAAATGTGC
Sst	ACTGAGTGTGATGATGTATTGCT	GCAGGCACATGAAATTCTCCA
Cdkn1a	ACAGCTTCTCCAAAGCAGGA	TAATCCCGGCACTCAGGAGA
